# Supplementary material for: Possible Association between Bladder Wall Morphological Changes on Computed Tomography and Bladder-Centered Interstitial Cystitis/Bladder Pain Syndrome
Source: Biomedicines. 2021 Sep 24;9(10):1306. doi: 10.3390/biomedicines9101306 (PMC8533058; doi:10.3390/biomedicines9101306)
Supplement: Supplementary file 1 [file biomedicines-09-01306-s001.zip]

Archive with 1 entries (1 files):
- biomedicines-1359857-supplementary.pdf
